# Supplementary material for: Knowledge mapping of exosomes in preeclampsia: a bibliometric analysis (2008-2023)
Source: Front Endocrinol (Lausanne). 2025 Mar 4;16:1546554. doi: 10.3389/fendo.2025.1546554 (PMC11913699; doi:10.3389/fendo.2025.1546554)
Supplement: Supplementary file 1 [file DataSheet1.zip]

Archive with 4 entries (4 files):
- Image 2A.tif
- Image 2B.tif
- Image 1A.tif
- Image 1B.tif
