# Supplementary material for: Knowledge mapping of exosomes in preeclampsia: a bibliometric analysis (2008-2023)
Source: Front Endocrinol (Lausanne). 2025 Mar 4;16:1546554. doi: 10.3389/fendo.2025.1546554 (PMC11913699; doi:10.3389/fendo.2025.1546554)
Supplement: Supplementary file 2 [file Table1.xlsx]

## Sheet: Sheet1
年份	Review	Article
2008	0	1
2009	0	0
2010	2	1
2011	2	3
2012	0	3
2013	0	3
2014	4	5
2015	2	5
2016	2	12
2017	4	18
2018	5	13
2019	6	8
2020	5	27
2021	14	18
2022	16	41
2023	10	27
